# Supplementary material for: What’s behind the Dashboard? Intervention Mapping of a Mobility Outcomes Monitoring System for Rehabilitation
Source: Int J Environ Res Public Health. 2022 Oct 15;19(20):13303. doi: 10.3390/ijerph192013303 (PMC9602496; doi:10.3390/ijerph192013303)
Supplement: Supplementary file 1 [file ijerph-19-13303-s001.zip]

Archive with 11 entries (10 files):
- Supplementary material/
- Supplementary material/Supplementary file 5_Figure S4.png
- __MACOSX/Supplementary material/._Supplementary file 5_Figure S4.png
- Supplementary material/Supplementary file 3_Figure S2.jpeg
- __MACOSX/Supplementary material/._Supplementary file 3_Figure S2.jpeg
- Supplementary material/Supplementary file 2_Figure S1.jpeg
- __MACOSX/Supplementary material/._Supplementary file 2_Figure S1.jpeg
- Supplementary material/Supplementary file 4_Figure S3.png
- __MACOSX/Supplementary material/._Supplementary file 4_Figure S3.png
- Supplementary material/Supplementary file 1_Tables S1 S2 S3.xlsx
- __MACOSX/Supplementary material/._Supplementary file 1_Tables S1 S2 S3.xlsx
