# Supplementary material for: What’s behind the Dashboard? Intervention Mapping of a Mobility Outcomes Monitoring System for Rehabilitation
Source: Int J Environ Res Public Health. 2022 Oct 15;19(20):13303. doi: 10.3390/ijerph192013303 (PMC9602496; doi:10.3390/ijerph192013303)
Supplement: Supplementary file 1 [file ijerph-19-13303-s001.zip › Supplementary material/Supplementary file 1_Tables S1 S2 S3.xlsx]

## Sheet: original table
Final MOvIT+TM features selection
Features Group: Monitoring and Monitoring technologies
Feature & target behavior	Rationale	Behavior change	Determinants	Knowledge about caregiving tasks and assistive technology	Knowledge about condition	Knowledge of care professionals	Ability to identify problematic behavior	Awareness of problem behavior	Preferred learning style	Ability to problem solve	Willingness to share	Commitment to intervention program	Ethical responsibility to monitor and follow-up	Outcomes	↓ perceived burden of caregivers	↓ perceived burden of caregivers in the use of assistive technology	↓ burden on healthcare system by preventing problem escalation	↓ number of detected problems from 1mo and 3mo post-receipt of assistive technology	↑ knowledge about caregiving tasks and assistive technology	Perceived benefit from resources that facilitate daily practice	Evaluate user/ caregiver satisfaction with assistive technology	Optimize the allocation process for assistive technology	Verify the attainment of clinical objective	↑ satisfaction with participation with assistive technology at 3mo from baseline
3.01, 4.07, 4.08 Questionnaires (automated call, email, SMS) Report health status and other characteristics of their caregiving situation Take appropriate actions, depending on questionnaire results (e.g. what is their relationship with the care recipient)	Automated calls • Rank: 4 / 66 •Interview comments: Preferred by Caregivers, Community Partners and researchers. Majority of participants expressing a negative opinion about automated calls said that it reflected past negative experiences. They also said they understood that automated calls could meet the needs of people not using computer/tablet/mobile in their daily life • Literature: [Auger, 2…	• Monitoring and feedback (Self-monitoring of behavior)		X											X	X	X
5.05 Sensors recording AT use Monitor the use of AT and to reinforce proper usage or take appropriate actions if not performed as prescribed by the health care professional.	• Rank: 7 / 66 • Interview comments: Strongest positive and ambivalent opinions are from Community Partners and Researchers	• Monitoring and feedback (Self-monitoring of behavior)		X												X	X
5.02 Global Positioning System (GPS) Monitor the location and movements of the care recipient and take appropriate actions, in case of "abnormal" location or movements (e.g. go pick-up the care recipient if they are lost).	• Rank: 30 / 66 • Interview comments: Often viewed as a possible intrusion of privacy	• Monitoring and feedback (Self-monitoring of behavior)		X												X	X
Features Group: eExpert
Feature & target behavior	Rationale	Behavior change	Determinants	Knowledge about caregiving tasks and assistive technology	Knowledge about condition	Knowledge of care professionals	Ability to identify problematic behavior	Awareness of problem behavior	Preferred learning style	Ability to problem solve	Willingness to share	Commitment to intervention program	Ethical responsibility to monitor and follow-up	Outcomes	↓ perceived burden of caregivers	↓ perceived burden of caregivers in the use of assistive technology	↓ burden on healthcare system by preventing problem escalation	↓ number of detected problems from 1mo and 3mo post-receipt of assistive technology	↑ knowledge about caregiving tasks and assistive technology	Perceived benefit from resources that facilitate daily practice	Evaluate user/ caregiver satisfaction with assistive technology	Optimize the allocation process for assistive technology	Verify the attainment of clinical objective	↑ satisfaction with participation with assistive technology at 3mo from baseline	Understanding the inetraction between USER/CG-TASK-ENVIRO (clinical reasoning)
2.11, 2.12 Clinician support by telephone or video conferencing (synchronous) Request contact with a professional by phone for help or information regarding the health condition of the care recipient, caregiving and/or AT use. (UPD: this done by clinician)	Telephone • Rank: 3 / 66 • Interview comments: Preferred by all AT-Users and a majority of other stakeholders, with Clinician request for changes • Literature: [Magnusson 29, Rotondi 48, Chiang 62, Griffiths 65, Rentz 71] Videoconferencing • Rank: 8 / 66 • Interview comments: Preferred by Caregivers and Community Partners, but all Clinicians were ambivalent (usefulness, equipment requirements, co…	• Social support (Practical) • Comparison of behavior (Credible sources - ADD DEF) • Natural consequences (Information about health consequences) • Monitoring and feedback (Feedback on behavior)						X					X		X	X	X						X		X
4.02 Clinical/emergency alerts Provide alerts to clinicians to alert them know bout serious problems with AT	• Rank: 12 / 66 • Interview comments: Need to be targeted on important problems only. • Literature: [Torkamani 21*, Lexis 69]	• Goals and planning (Problem solving)											X				X
4.01 Clinician report Generate reports for clinicians regarding AT us and responses to questionnaires	• Rank: 14 / 66 • Interview comments: Clinicians and AT-Users perceptions were all a negative or ambivalent (What to do with this information?) • Literature: [Chih 5*, DuBenske 13*, Namkoong 37*, Diefenbach 63]	• Goals and planning (Problem solving)											X				X				X		X
2.10 Clinician support by email (asynchronous) Request a contact with a professional by email for help or information regarding the health condition of the care recipient, caregiving and/or AT use.	• Rank: 16 / 66 • Interview comments: Preferred by AT-Users and Clinicians • Literature: [Blom 3*, Bryant 4, Chiu 6, Kim 23*, Mahoney 30, Marziali 32, Pierce 42, Pierce 43*, Pierce 44, Pierce 45, Sabat 49, Smith 52*, Rentz 71, Steiner 72]	Social support (Practical)					X									X	X
2.15 Reference system online Request an appointment or a reference to be made with the appropriate professional.	• Rank: 20 / 66	Social support (Practical)				X										X	X
7.01 Resource directory Read and use information about local and national resources/services.	• Rank: 21 / 66	Natural consequences (Information about health consequences, Information about social and environmental consequences)					X									X		X	X	X
2.08 Ask an expert / contact us button (asynchronous) Ask a question, related to the health condition of the care recipient, caregiving and/or AT use, to a professional.	• Rank: 26 / 66 • Literature: [Chih 5*, Dew 12, DuBenske 13*, Torkamani 21*, Nahm 36, Namkoong 37*, Pagán-Ortiz 41, Rotondi 48, Sin 51, Steiner 72]	Shaping Knowledge (Instruction on how to perform a behavior)			X											X		X	X	X
2.14 Online coach Complete activities or questionnaires within the intervention and ask technical or health related questions to the assigned professional during specified hours.	• Rank: 35 / 66 • Literature: [Ducharme 14]	Shaping Knowledge (Instruction on how to perform a behavior)			X											X		X	X

## Sheet: Table S1 Monitoring
Notes : Reference number corresponds to the reference list in original article. Ranking is based on the need's assessment results. N/A; not applicable.
Component	Target behavior	Behavior change	Supporting literature	Rank	Determinants	Knowledge about CG tasks and AT	Ability to identify problematic behavior	Preferred learning style	Willingness to share	Commitment to intervention program	Outcomes	↓ perceived burden of CG	↓ burden on healthcare system by preventing escalation	↓ number of detected problems post-receipt of AT	↑ knowledge about CG tasks and use of AT	↑ perception that resources facilitate daily clinical practice	↑ accuracy of clinical assessment	↑ optimization of the AT provision process
Self-report questionnaires - Online	• Report health status and other characteristics of their situation • Take appropriate actions, depending on questionnaire results.	• Monitoring and feedback (Self-monitoring of behavior)	[43, 48, 54, 55, 80, 87, 89, 95, 99]	2		X	X	X		X			X				X
Self-report questionnaires - Interactive voice-response system	• Report health status and other characteristics of their situation • Take appropriate actions, depending on questionnaire results.	• Monitoring and feedback (Self-monitoring of behavior)	[16]	4		X	X	X		X			X				X
Self-report questionnaires - SMS	• Report health status and other characteristics of their situation • Take appropriate actions, depending on questionnaire results.	• Monitoring and feedback (Self-monitoring of behavior)	None	6		X	X	X		X			X				X
Sensors recording AT use	• Monitor the use of AT and to reinforce proper usage or take appropriate actions if not performed as prescribed by the health care professional	• Monitoring and feedback (Self-monitoring of behavior)	None	7				X	X			X	X	X	X	X	X	X

## Sheet: Table S2 eExpert
Notes : Reference number corresponds to the reference list in original article. Ranking is based on the need's assessment results. N/A; not applicable.
Component	Target behavior	Behavior change	Supporting literature	Rank	Determinants	Knowledge about condition	Knowledge of care professionals	Ability to identify problematic behavior	Clinicial ability to monitor and follow-up	Outcomes	↓ perceived burden of CG in the use of AT	↓ burden on healthcare system by preventing escalation	↓ number of detected AT problems post-delivery	↑ knowledge about CG tasks and use of AT	↑ perception that resources facilitate daily clinical practice	↑ accuracy of clinical assessment	↑ optimization of the AT provision process
Clinician support by telephone (synchronous)	• Professional contacts user or caregiver to clarify problematic situation regarding the health condition of the care recipient, caregiving and/or AT use	• Social support (Practical - Advise on, arrange, or provide practical help for performance of the behavior) • Comparison of (Credible sources - Present verbal or visual communication from a credible source in favour of or against the behavior) • Natural consequences (Information about health consequences) • Monitoring and feedback (Feedback on behavior)	[72, 89, 47, 61, 87]	3					X		X		X			X
Clinician support by video conferencing (synchronous)	• Professional contacts user or caregiver to clarify problematic situation regarding the health condition of the care recipient, caregiving and/or AT use	• Social support (Practical - Advise on, arrange, or provide practical help for performance of the behavior) • Comparison of (Credible sources - Present verbal or visual communication from a credible source in favour of or against the behavior) • Natural consequences (Information about health consequences) • Monitoring and feedback (Feedback on behavior)	[95, 72, 73, 90]	8					X		X		X			X
Clinical alerts	• Provide alerts to clinicians to alert them about serious problems with AT	• Goals and planning (Problem solving)	[95, 69]	12					X			X					X
Clinician report	• Generate reports for clinicians regarding AT use and responses to questionnaires	• Goals and planning (Problem solving)	[48, 54, 55, 80]	14					X							X	X
Clinician support by email (asynchronous)	• Contact by a professional for help or information regarding the health condition of the care recipient, caregiving and/or AT use	• Social support (Practical - Advise on, arrange, or provide practical help for performance of the behavior)	[46, 49, 66, 73, 74, 83-87, 90, 93, 94]	16				X			X	X	X
Ask an expert section (asynchronous)	• Experts answer frequently asked question related to the health condition of the care recipient, caregiving and/or AT use	• Shaping knowledge (Instruction on how to perform a behavior)	[48, 53, 55, 79, 80, 82, 89, 92, 94, 95]	26				X			X		X	X	X		X
Technical support by phone	• Ask a question, related to technical aspects of the program (e.g. Internet problem, difficulties accessing a feature or registering) to a qualified technician	• Social support (Practical - Advise on, arrange, or provide practical help) • Comparison of behavior (Credible sources)	[48, 55, 73, 77, 83-86, 90]	28				X			X
Technical support by email	• Ask a question, related to technical aspects of the program (e.g. Internet problem, difficulties accessing a feature or registering) to a qualified technician	• Social support (Practical - Advise on, arrange, or provide practical help for performance of the behavior) • Comparison of behavior (Credible sources)	[73, 77, 81, 89]	35				X			X
Technical support button	• Ask a question, related to technical aspects of the program (e.g. Internet problem, difficulties accessing a feature or registering) to a qualified technician	• Social support (Advise on, arrange, or provide practical help for performance of the behavior)	[92]	N/A				X			X

## Sheet: Table S3 Resources & Training
Notes : Reference number corresponds to the reference list in original article. Ranking is based on the need's assessment results. N/A; not applicable.
Component	Target behavior	Behavior change	Supporting literature	Rank	Determinants	Knowledge about condition	Awareness of problematic behavior	Preferred learning style	Ability to problem solve	Willingness to share	Commitment to intervention	Outcomes	↓ perceived burden of CG	↓ number of detected problems post-delivery of AT	↑ knowledge about CG tasks and AT use	↑ perception that resources facilitate daily clinical practice
Skill-based videos	• Watch a professional, another caregiver or an instructor performing a specific caregiving or AT oriented task	• Shaping knowledge (Instruction on how to perform a behavior)	[65, 77]	1			X							X
Decision aids	• Caregiver or clinician make the best decision possible regarding health status, caregiving problems and/or AT use following the suggestions and advices from the system	• Comparison of outcomes (pros and cons)	[50, 54]	5			X						X		X
Data base of accessible public places	• Consult and choose, from a list, a place that can be visited regardless of the limitations of the care recipient	• Social support (Unspecified - Advise on, arrange or provide social support or noncontingent praise or reward for performance of the behavior)	None	9		X										X
Written educational material	Read educational content about the diagnosis of the care recipient, caregiving, AT use and other related topics	• Natural consequences (Information about health consequences) • Comparison of behavior (Demonstration of behavior)	[43, 45, 46, 48, 51, 53, 55-57, 63, 68, 70, 71, 74, 75, 77-81, 83-86, 88-92, 94, 96-98]	11		X		X					X		X	X
Educational videos	• Watch educational content about the diagnosis of the care recipient, caregiving, AT use and other related topics	• Natural consequences (Information about health consequences) • Comparison of behavior (Demonstration of behavior)	[45, 54, 60, 63, 68, 71, 75, 78, 79, 82]	15		X		X							X	X
Interactive and thematic classes	• Attend a live or videotaped class by watching interactive content about a selected topic and by participating in discussion following the presentation (if applicable)	• Natural consequences (Information about health consequences) • Comparison of behavior (Demonstration of behavior)	[51, 58, 59, 66, 67, 91]	17		X		X							X	X
Written caregiver tips	• Read advice and tips, from healthcare professionals or other caregivers, about the caregiving role and related topics	• Shaping knowledge (Instruction on how to preform behavior; Information about antecedents)	[48, 55, 80, 82]	19		X		X					X		X	X
Resource directory	• Read and use information about local and national resources/services	• Natural consequences (Information about health consequences, Information about social and environmental consequences)	[44, 48, 52, 53, 55, 63, 80, 82, 87, 89]	21		X							X	X	X	X
List of relevant web links	• Consult and choose a relevant web link, from a list, to have online access to reliable information about caregiving issues and AT	• Natural consequences (Information about health consequences) • Comparison of behavior (Credible sources; Demonstration of behavior)	[47, 48, 53, 55, 58-60, 66, 70, 73, 76, 77, 80, 82-86, 92-94, 96]	29		X		X					X		X
Frequently asked questions (FAQ) section	• Find answers to the most common questions regarding the diagnosis of the care recipient, caregiving, AT use and other related topics using a dedicated space in the program	• Shaping knowledge (Instruction on how to preform behavior; Information about antecedents)	[48, 53, 55, 59, 80, 92]	31		X		X					X		X
Videos with testimonials	• Watch other caregivers share their experiences. Learn about their problems and solutions	• Comparison of behavior (Demonstration of behavior)	[43, 54]	33		X		X		X			X		X
Instant library	• Consult and choose, from a list, full text materials about the diagnosis of the care recipient, caregiving, AT use and other related topics	• Shaping knowledge (Instruction on how to preform behavior; Information about antecedents	[48, 53-55, 58, 59, 77, 79, 80, 87]	35		X							X		X
Facebook and Twitter links	• Share experiences, readings or information on a social media platform	• Identity (Identification of self as role model) • Social support (Practical - Advise on, arrange, or provide practical help for performance of the behavior; Emotional - Advise on, arrange, or provide emotional social support for performance of the behavior)	[64, 81, 82]	35						X			X
Reminders	• Perform required task and/or visit the intervention portal more frequently	• Associations (Prompts/cues)	[50, 52, 62 90]	36							X		X
References library	• Consult a list of references to learn about scientific literature available about the diagnosis of the care recipient, caregiving, AT use and other related topics	• Shaping knowledge (Information about antecedents)	[53, 58, 59 89]	N/A		X	X	X					X		X
Search bar	Enter keywords to have quick access to specific and relevant content in the program.	• Shaping Knowledge (Instruction on how to perform a behavior)	[81, 93]	N/A		X	X						X		X
Online quizzes / homework	• Answers questions about presented educational material and/or perform given tasks at home (to help retention and application)	• Associations (prompts/cues)	[45, 63, 56, 66, 70, 79, 93]	N/A		X	X						X
